# Supplementary material for: Long-lasting severe immune dysfunction in Ebola virus disease survivors
Source: Nat Commun. 2020 Jul 24;11:3730. doi: 10.1038/s41467-020-17489-7 (PMC7381622; doi:10.1038/s41467-020-17489-7)
Supplement: Supplementary file 4 — Source Data [file 41467_2020_17489_MOESM4_ESM.zip]

Archive with 12 entries (11 files):
- Source data/
- Source data/Figure 1A and 1B.xlsx
- Source data/Figure 1C.xlsx
- Source data/Figure 2A.xlsx
- Source data/Figure 2B.xlsx
- Source data/Figure 2C.xlsx
- Source data/Figure 2D.xlsx
- Source data/Figure 2E.xlsx
- Source data/Figure S3.xlsx
- Source data/Figure S6.xlsx
- Source data/Figures 3 and S5.xlsx
- Source data/Table 1.xlsx
