# Supplementary material for: Long-lasting severe immune dysfunction in Ebola virus disease survivors
Source: Nat Commun. 2020 Jul 24;11:3730. doi: 10.1038/s41467-020-17489-7 (PMC7381622; doi:10.1038/s41467-020-17489-7)
Supplement: Supplementary file 4 — Source Data [file 41467_2020_17489_MOESM4_ESM.zip › Source data/Figure 1A and 1B.xlsx]

## Sheet: Luminex serum 
Figure 1A and 1B
	ID	Group	IL-1-ra/IL-1F3 (54)	TNF-a (74)	IL-8/CXCL8 (30)	CCL5/RANTES (72)	CD40L/TNFSF5 (25)
1	101-0003-0	HD	456.9	12.64	12.88	140231	6214.49
2	101-0001-4	HD	506.92	14.86	12.88	62017.1	3262.87
3	101-0004-8	HD	3072.33	13.75	21.64	61803.9	4159.69
4	101-0002-2	HD	418.76	20.39	14.07	92850.6	3419.18
5	101-0005-5	HD	368.38	46.67	16.04	74092.1	5982.37
6	101-0006-3	HD	331.96	8.18	10.75	34994.4	5827.58
7	101-0009-7	HD	446.88	38.49	26.26	77523.3	5595.3
8	101-0008-9	HD	488.94	10.42	3.06	80222.7	2871.31
9	101-0015-4	HD	254.53	14.86	19.71	112834	5362.91
10	101-0012-1	HD	197.95	12.64	14.61	105840	5207.91
11	101-0014-7	HD	215.5	9.3	4.95	87477.1	1607.52
12	101-0021-2	HD	250.44	12.64	4.43	106407	7374.11
13	101-0029-5	HD	520.9	8.18	103.03	96939.3	7451.38
14	101-0030-3	HD	398.64	8.18	3.06	72882.8	2399.66
15	101-0033-7	HD	423.79	24.8	23.94	89176.4	3262.87
16	101-0036-0	HD	336.01	8.18	8.86	92635.4	3106.39
17	101-0046-9	HD	215.5	13.75	14.07	43558.2	4120.78
19	101-0055-0	HD	307.59	17.08	20.91	37863	1925.48
20	101-0058-4	HD	182.41	27	11.52	119847	2949.72
21	101-0059-2	HD	436.84	17.08	17.42	71821	6678.49
22	101-0064-2	HD	331.96	8.18	7.46	93086.2	4198.58
23	101-0067-5	HD	327.9	13.75	18.02	90054.2	3653.35
24	101-0072-5	HD	379.49	8.18	11.34	81543.7	3926.16
25	101-0074-1	HD	272.94	13.75	13.06	87352.5	3419.18
26	101-0079-0	HD	184.49	9.3	15.8	75972.8	2241.92
27	101-0082-4	HD	293.34	15.97	11.22	70363.4	2478.42
28	101-0085-7	HD	379.49	11.53	15.62	136774	4120.78
29	101-0088-1	HD	278.05	13.75	50.98	101723	5827.58
30	101-0091-5	HD	213.44	11.53	3.06	67933.4	3184.65
31	101-0098-0	HD	189.67	18.18	48.08	101713	6214.49
32	101-0100-4	HD	241.21	8.18	4.43	95811.4	3575.33
33	101-0105-3	HD	221.68	10.97	10.33	85666.1	5052.84
34	101-0109-5	HD	277.03	8.18	10.16	OOR <	3653.35
35	101-0115-2	HD	186.56	13.75	9.8	84767.9	2083.87
36	101-0122-8	HD	410.72	11.53	492	139988	6214.49
37	101-0129-3	HD	680.82	12.64	88.16	58779	3731.34
38	101-0133-5	HD	218.59	8.18	7.11	108549	3262.87
39	101-0136-8	HD	240.18	17.63	69.38	85123.3	5672.74
40	101-0137-6	HD	347.22	16.4	60.5	103617	7566.5
41	1324 KAQU	EBOV_S	404.68	8.18	3.06	81659.7	2871.31
42	1340 HORY	EBOV_S	588.61	41.22	118.93	121770	10620.3
43	1357 QUTI	EBOV_S	281.11	18.18	16.34	98033.8	4120.78
44	1333 XIFI	EBOV_S	1259.09	8.18	11.34	56498.7	1766.72
45	1341 XONY	EBOV_S	304.54	29.19	7.34	112088	5517.85
46	1273 CYJO	EBOV_S	433.83	22.6	18.14	95363.5	5595.3
47	1353 RUGU	EBOV_S	368.38	13.75	35.85	120408	5750.16
48	1327 GOMA	EBOV_S	223.74	17.08	16.46	165573	6601.18
49	1328 LYJA	EBOV_S	406.69	12.64	27.48	83322	6291.84
50	1355 RIRA	EBOV_S	624.35	30.29	18.14	98721.6	11084.6
51	1293 PEJO	EBOV_S	657.06	31.38	175.03	117024	4742.5
52	1286 CIXI	EBOV_S	398.64	28.09	57.45	93914.8	4742.5
53	1361 CAWY	EBOV_S	1683.67	28.09	401.97	72839.5	5595.3
54	1349 JAJY	EBOV_S	253.51	19.29	303.96	120930	6601.18
55	1359 DIKI	EBOV_S	1460.51	31.38	82.52	139343	15045.2
56	1368 GOWI	EBOV_S	413.73	9.3	303.26	109063	6833.11
57	1369 KETY	EBOV_S	965.38	9.3	940.76	113285	8996.63
58	1366 PAPU	EBOV_S	615.42	11.53	144.55	143920	9653.57
59	1367 HYWY	EBOV_S	480.94	8.18	75.54	133099	5479.12
60	1326 CYPE	EBOV_S	450.89	19.29	158.11	117870	6523.85
61	1362 MODU	EBOV_S	772.66	41.22	730.43	79544.5	5517.85
62	1364 LEBA	EBOV_S	276.01	15.97	3.97	133761	5440.38
63	1371 ZAMY	EBOV_S	568.72	37.95	77.81	103136	7605.91
64	1309 CYME	EBOV_S	1073.19	14.86	11.93	100033	5827.58
65	1216 BOBA	EBOV_S	237.1	8.18	15.86	87747	6407.85
66	1363 GEHI	EBOV_S	368.38	9.3	15.62	127076	4742.5
67	1310 JEGY	EBOV_S	1052.62	11.53	32.63	122357	6137.12
68	1375 TUNU	EBOV_S	252.49	14.86	17.12	105801	3497.27
69	1378 LIDY	EBOV_S	328.91	16.53	5.94	53688.4	5517.85
70	1380 CEQE	EBOV_S	291.3	19.29	17.06	47727.1	8108.11
71	1377 PAFU	EBOV_S	988.92	15.97	17.06	103726	7490.01
72	1381 DOLY	EBOV_S	422.78	27.54	90.14	42633.3	5634.02
73	1343 PUVY	EBOV_S	500.93	15.97	8.98	132399	3458.23
74	1373 ZEDI	EBOV_S	315.72	8.74	103.7	59198.6	4276.36
75	1372 TAHY	EBOV_S	520.9	20.39	104.64	177719	6137.12
