# Supplementary material for: Long-lasting severe immune dysfunction in Ebola virus disease survivors
Source: Nat Commun. 2020 Jul 24;11:3730. doi: 10.1038/s41467-020-17489-7 (PMC7381622; doi:10.1038/s41467-020-17489-7)
Supplement: Supplementary file 4 — Source Data [file 41467_2020_17489_MOESM4_ESM.zip › Source data/Figure 1C.xlsx]

## Sheet:  Luminex - Elisa
Figure 1C
ID	Groupe	CD163 (28)	sCD14 (29)	LBP (57)	IFABP	Amphiregulin	EGF (33)
101-0001-4	HD	830523	951057	6669600	668.035	5.08098	197.93
101-0002-2	HD	685091	694419	5758600	1986.69	2.51427	269.88
101-0003-0	HD	253775	1250900	6161500	1514.41	13.0834	360.94
101-0004-8	HD	802873	906184	4103100	1844.16	2.14677	291.65
101-0005-5	HD	981916	855917	3994300	732.166	7.27305	285.75
101-0006-3	HD	587660	1052600	4634600	1132.35	5.44683	282.59
101-0008-9	HD	812492	835510	5250300	1767.93	5.44683	230.84
101-0009-7	HD	1417300	926856	5435400	2749.21	10.9105	415.89
101-0012-1	HD	264843	874378	5808800	1020.42	10.1846	301.42
101-0014-7	HD	831768	949850	4942900	910.817	3.24864	109.81
101-0015-4	HD	366105	931707	5310100	3125.84	6.54317	265.07
101-0021-2	HD	256743	752093	2670100	2465.26	3.24864	352.68
101-0029-5	HD	647317	1136100	3279700	978.995	2.88156	672.13
101-0030-3	HD	470043	816240	2924500	816.26	2.51427	246.47
101-0033-7	HD	663900	1323700	10476000	3158.8	15.2494	225.02
101-0036-0	HD	716134	693772	3568800	607.077	4.71492	201.8
101-0046-9	HD	403203	817486	5506800	2492.62	7.27305	394.69
101-0055-0	HD	428375	1060300	5631400	1115.35	11.9978	135.97
101-0058-4	HD	603057	722110	OOR <	2057.01	6.90821	244.02
101-0059-2	HD	271770	894590	4988400	1966.79	5.08098	499.49
101-0064-2	HD	231858	1163500	8524400	847.702	2.14677	308.41
101-0067-5	HD	678641	876833	5891300	1787.17	11.2731	240.74
101-0072-5	HD	310105	947435	6488900	694.071	5.08098	316.53
101-0074-1	HD	521113	895812	3210200	1025.3	3.98219	232.5
101-0079-0	HD	364111	729793	3341800	2396.44	4.71492	117.71
101-0082-4	HD	318764	766031	4182400	949.76	5.81248	100.74
101-0085-7	HD	412922	1046100	7105900	1064.27	3.98219	329.57
101-0088-1	HD	503489	726594	3632100	1207.38	2.88156	453.76
101-0091-5	HD	456597	1011600	3000700	1883.6	11.9978	235.39
101-0098-0	HD	312537	1250900	4311600	1221.85	5.08098	361.69
101-0100-4	HD	421306	687941	3968600	494.94	6.54317	211.16
101-0105-3	HD	441490	674940	1643700	1395.8	3.98219	387.69
101-0109-5	HD	674495	914100	4277000	1765.78	7.63769	230.01
101-0115-2	HD	577178	895201	3698300	1088.61	6.54317	105.81
101-0122-8	HD	473356	1191400	2891500	1661.11	8.00213	397.26
101-0129-3	HD	991372	831167	9508800	607.077	2.51427	459.11
101-0133-5	HD	652077	924429	3955800	1562.39	5.44683	235.8
101-0136-8	HD	257853	811875	3447600	1334.33	11.9978	529.92
101-0137-6	HD	280255	817486	2377000	1374.59	6.17793	663.97
1216 BOBA	EBOV_S	467517	1285300	5012600	1100.77	5.81248	384
1273 CYJO	EBOV_S	399464	895201	7239500	729.778	1.77906	646.47
1286 CIXI	EBOV_S	1226200	1457600	3317700	1498.3	5.08098	438.69
1293 PEJO	EBOV_S	502082	900696	7001300	2089.52	6.17793	356.44
1309 CYME	EBOV_S	1015500	1044900	7495000	1301	10.5476	446.59
1310 JEGY	EBOV_S	1150900	831788	5202300	1910.26	7.63769	506.16
1324 KAQU	EBOV_S	1248100	1106800	8568200	1030.17	6.54317	169.9
1326 CYPE	EBOV_S	1445100	1079200	7001300	1672.17	18.4855	578.31
1327 GOMA	EBOV_S	316692	1270400	2696900	1139.63	9.82132	752.53
1328 LYJA	EBOV_S	364942	1607000	9491200	7161.7	6.54317	374.37
1333 XIFI	EBOV_S	862037	1464900	3767400	3144.05	4.34866	94.07
1340 HORY	EBOV_S	892143	1779600	3100900	2371.39	6.17793	704.39
1341 XONY	EBOV_S	624890	1263500	6269800	8956.68	9.45788	572.81
1343 PUVY	EBOV_S	687703	1321400	20284000	2024.05	7.27305	199.22
1349 JAJY	EBOV_S	275933	980538	4248700	2995.99	39.6868	684.92
1353 RUGU	EBOV_S	1024100	1025900	2050200	1115.35	8.7304	721.14
1355 RIRA	EBOV_S	1072200	1553800	5684700	1248.31	4.34866	332.24
1357 QUTI	EBOV_S	367433	1095100	5557300	1950.77	6.17793	165.42
1359 DIKI	EBOV_S	637488	2048300	8635300	2097.1	30.9289	994.55
1361 CAWY	EBOV_S	1042400	1702900	5277200	2121.58	13.0834	450.18
1362 MODU	EBOV_S	1686200	874378	4071200	1236.29	68.4125	665.39
1363 GEHI	EBOV_S	541928	911057	6529800	2870.15	6.54317	427.86
1364 LEBA	EBOV_S	316001	874992	5870700	3051.79	4.34866	230.01
1366 PAPU	EBOV_S	450565	826820	6611400	1532.75	10.5476	734.51
1367 HYWY	EBOV_S	670656	1183300	6331200	949.76	8.7304	483.62
1368 GOWI	EBOV_S	851410	1376600	8436900	1629.98	21.7064	666.06
1369 KETY	EBOV_S	791562	1543700	7898700	1711.68	47.3101	885.62
1371 ZAMY	EBOV_S	1167800	1188500	5861800	2164.26	10.9105	663.7
1372 TAHY	EBOV_S	867983	1694000	11363000	1767.93	14.1673	518.76
1373 ZEDI	EBOV_S	329748	1059100	5631400	1793.55	15.2494	398
1375 TUNU	EBOV_S	1237500	991923	6017800	2247.27	13.8062	244.83
1377 PAFU	EBOV_S	626427	893368	10505000	1047.23	8.36637	490.68
1378 LIDY	EBOV_S	371245	949247	2939100	2278.94	6.90821	316.91
1380 CEQE	EBOV_S	318592	1014000	2148200	1860.83	4.71492	507.56
1381 DOLY	EBOV_S	388528	1011000	8134200	3499.13	5.44683	418.44
