# Supplementary material for: Long-lasting severe immune dysfunction in Ebola virus disease survivors
Source: Nat Commun. 2020 Jul 24;11:3730. doi: 10.1038/s41467-020-17489-7 (PMC7381622; doi:10.1038/s41467-020-17489-7)
Supplement: Supplementary file 4 — Source Data [file 41467_2020_17489_MOESM4_ESM.zip › Source data/Figure 2A.xlsx]

## Sheet: Activation
Figure 2A
Sample	Groupe	% CD4	% CD8	% CD38+ HLADR+ in CD8
1216	EBOV_S	79.3	11.5	0.194
1286	EBOV_S	57	35.2	0.245
1293	EBOV_S	58.9	30.6	1.19
1310	EBOV_S	54.7	31	0.951
1324	EBOV_S	41.8	49.4	1.76
1326	EBOV_S	58	24.1	2.66
1328	EBOV_S	63.1	30.7	1.42
1333	EBOV_S	64.3	30.3	1.43
1340	EBOV_S	27.6	60.5	0.692
1341	EBOV_S	33.7	55.1	0.944
1349	EBOV_S	53.4	35.9	1.85
1353	EBOV_S	50.4	43.7	1.87
1357	EBOV_S	21.1	69.5	1.03
1359	EBOV_S	80.2	13.3	0.521
1362	EBOV_S	76.7	11.6	0.229
1366	EBOV_S	73.7	17.5	0.687
1369	EBOV_S	66.2	25.9	0.869
1371	EBOV_S	61.4	32.6	2.18
1372	EBOV_S	40.1	52.1	0.92
1375	EBOV_S	87	9.4	0.308
1377	EBOV_S	41.4	45.3	0.506
1380	EBOV_S	59.1	34	0.494
1381	EBOV_S	67.6	21.5	0.458
1273	EBOV_S	71.5	23.3	0.319
1309	EBOV_S	51.3	36.2	1.45
1327	EBOV_S	22.2	61.6	1.51
1343	EBOV_S	67.5	26	1.05
1355	EBOV_S	31.9	56.5	2.11
1361	EBOV_S	47.4	35.1	0.533
1363	EBOV_S	41.8	50.6	0.276
1364	EBOV_S	54.8	36.6	0.483
1367	EBOV_S	75.7	16.9	2
1368	EBOV_S	58.9	32.5	1.2
1378	EBOV_S	41.4	50.8	0.611
0001_4	HD	75.7	14.8	0.596
0002_2	HD	82.1	11.4	0.41
0003_0	HD	74.6	20.1	0.574
0004_8	HD	72.7	20.5	0.111
0005_5	HD	65.6	10.8	1.88
0006_3	HD	82.3	11.3	0.214
0008_9	HD	52.5	42.8	0.444
0009_7	HD	77.4	14.4	0.314
0012_1	HD	67.4	26.3	1.09
0014_7	HD	56	26	0.396
0015_4	HD	63.7	21.9	1.44
0021_2	HD	73	14.8	0.349
0029_5	HD	78.3	16	0.351
0030_3	HD	38.4	38.7	0.391
0033_7	HD	80	13.5	7.56
0036_0	HD	31.9	58.5	0.405
0046_9	HD	67.9	17.7	0.461
0055_0	HD	55.8	39.4	0.371
0058_4	HD	69.2	13.5	0.697
0059_2	HD	73.2	17.8	0.417
0064_2	HD	71.8	20.6	0.513
0067_5	HD	82.6	10.6	0.841
0072_5	HD	88.3	7.79	0.618
0074_1	HD	67.8	18.5	1.22
0079_0	HD	67	22.7	0.28
0082_4	HD	51.7	42.3	0.284
0085_7	HD	83.6	10.4	0.87
0088_1	HD	38.7	46.7	0.181
0091_5	HD	78.5	13.4	0.405
0098_0	HD	72.8	15.3	0.351
0100_4	HD	50.1	26.9	0.232
0105_3	HD	75.1	18.5	0.438
0109_5	HD	67.7	15.8	0.351
0115_2	HD	40.2	49	1.14
0122_8	HD	56.9	33.9	0.49
0129_3	HD	83.3	8.49	0.143
0133_5	HD	80.8	14.8	1.71
0136_8	HD	64.4	30.5	1.28
0137_6	HD	62.8	28.8	3.92
