# Supplementary material for: Long-lasting severe immune dysfunction in Ebola virus disease survivors
Source: Nat Commun. 2020 Jul 24;11:3730. doi: 10.1038/s41467-020-17489-7 (PMC7381622; doi:10.1038/s41467-020-17489-7)
Supplement: Supplementary file 4 — Source Data [file 41467_2020_17489_MOESM4_ESM.zip › Source data/Figure 2B.xlsx]

## Sheet: B
Figure 2B
Sample	Groupe	% CD19+	% Activated Memory B cells in CD19+	% Exhausted B cells in CD19+
1216	EBOV_S	2.68	2.84	4.9
1273	EBOV_S	3.56	3.15	10.1
1286	EBOV_S	7.02	5.02	10.8
1293	EBOV_S	7.13	2.52	7.25
1309	EBOV_S	4.09	4.12	5.52
1310	EBOV_S	3.13	11.5	2.93
1324	EBOV_S	3.32	19.2	10.7
1326	EBOV_S	2.95	8.47	11.8
1327	EBOV_S	2.94	9.87	17.1
1328	EBOV_S	8.24	3.86	8.36
1333	EBOV_S	3.7	3.96	4.77
1340	EBOV_S	5.6	6.01	18.2
1341	EBOV_S	4.44	7.18	10.7
1343	EBOV_S	6.19	6.28	9.95
1349	EBOV_S	1.65	17.9	15.4
1353	EBOV_S	5.19	4.53	6.06
1355	EBOV_S	5.17	2.85	13
1357	EBOV_S	3.14	6.37	8.61
1359	EBOV_S	4.15	4.13	17.6
1361	EBOV_S	2.6	1.49	7.86
1362	EBOV_S	6.7	6.5	9.81
1363	EBOV_S	3.04	2.26	3.29
1364	EBOV_S	6.81	6.54	4.53
1366	EBOV_S	4.61	4.47	9.79
1367	EBOV_S	6.33	3.17	11.2
1368	EBOV_S	5.18	5.17	9.96
1369	EBOV_S	6.4	2.99	8.7
1371	EBOV_S	7.19	7.07	19.8
1372	EBOV_S	7.28	3.59	16.4
1375	EBOV_S	5.97	3	15.1
1377	EBOV_S	6.84	4.23	7.81
1378	EBOV_S	2.02	6.71	11.4
1380	EBOV_S	5.87	4.04	7.55
1381	EBOV_S	3.69	1.41	5.28
0001_4	HD	9.06	3.32	3.53
0002_2	HD	10.1	2.25	2.93
0003_0	HD	4.12	1.62	3.83
0004_8	HD	6.74	4.02	2.94
0005_5	HD	3.33	3.34	5.55
0006_3	HD	1.45	5.2	3.12
0008_9	HD	3.98	3.21	4.48
0009_7	HD	8.23	2.11	4.44
0012_1	HD	5.45	5.89	4.85
0014_7	HD	7.3	3.13	10.8
0015_4	HD	5.21	5.49	5.92
0021_2	HD	1.19	2.15	7.32
0029_5	HD	7.2	1.99	2.74
0030_3	HD	6.4	9.18	6.52
0033_7	HD	3.72	7.03	4.02
0036_0	HD	4.88	2.71	3.29
0046_9	HD	4.81	1.76	2.52
0055_0	HD	4.77	1.69	1.28
0058_4	HD	4.32	3.39	5.6
0059_2	HD	5.37	2.65	5.3
0064_2	HD	2.86	7.88	2.41
0067_5	HD	4.75	3.32	3.52
0072_5	HD	6.99	4.25	3.2
0074_1	HD	6.89	1.64	4.33
0079_0	HD	9.11	0.56	2.99
0082_4	HD	4.61	4.73	4.5
0085_7	HD	5.63	9.85	9.6
0088_1	HD	6.26	2.29	5.52
0091_5	HD	6.42	4.99	4.74
0098_0	HD	5.07	4.71	6.43
0100_4	HD	6.87	4.24	8.79
0105_3	HD	8.02	2.29	11.2
0109_5	HD	6.96	2.82	6.63
0115_2	HD	5.08	3.63	9.63
0122_8	HD	8.22	3.68	13.7
0129_3	HD	4.54	3.22	5.79
0133_5	HD	8.83	2.76	4.35
0136_8	HD	4.89	2.08	8.77
0137_6	HD	3.59	1.51	2.64
