# Supplementary material for: Long-lasting severe immune dysfunction in Ebola virus disease survivors
Source: Nat Commun. 2020 Jul 24;11:3730. doi: 10.1038/s41467-020-17489-7 (PMC7381622; doi:10.1038/s41467-020-17489-7)
Supplement: Supplementary file 4 — Source Data [file 41467_2020_17489_MOESM4_ESM.zip › Source data/Figure 2C.xlsx]

## Sheet: NK
Figure 2C
Sample	Groupe	% NK	% NKG2D in NK	% CD56-CD16+
1216	EBOV_S	46.8	83.5	0.816
1273	EBOV_S	48.7	76.6	6.37
1286	EBOV_S	46.9	68.7	13.6
1293	EBOV_S	29.7	64.4	3.52
1309	EBOV_S	28.6	91.6	46
1310	EBOV_S	19.5	64.1	16.2
1324	EBOV_S	22.4	77.3	7.66
1326	EBOV_S	36.9	74.4	23.1
1327	EBOV_S	22.2	54.7	42.4
1328	EBOV_S	41.9	86	23.2
1333	EBOV_S	32.8	71.5	15.1
1340	EBOV_S	28.2	63.2	14.4
1341	EBOV_S	29.1	49.1	30.1
1343	EBOV_S	6.4	57.9	9.19
1349	EBOV_S	65.4	69.5	17.9
1353	EBOV_S	29.2	79.5	4.62
1355	EBOV_S	58.5	87.5	18
1357	EBOV_S	55.6	73.4	13.1
1359	EBOV_S	25.9	73.6	9.47
1361	EBOV_S	38.8	88	14.3
1362	EBOV_S	23.6	73.7	3.09
1363	EBOV_S	15.6	62.2	8.86
1364	EBOV_S	13.7	38.7	14.2
1366	EBOV_S	45.7	73.1	4.73
1367	EBOV_S	13.3	54	27.3
1368	EBOV_S	17	65.4	18.3
1369	EBOV_S	24.1	82.3	8.94
1371	EBOV_S	39.8	65.2	35.4
1372	EBOV_S	45.9	68.3	2.95
1375	EBOV_S	40.4	64.9	4.25
1377	EBOV_S	21	84.9	11.6
1378	EBOV_S	70.4	68.6	11
1380	EBOV_S	38.5	71.2	2.95
1381	EBOV_S	54.4	71.9	1.34
0001_4	HD	41.5	81.3	8.48
0002_2	HD	32.5	47.9	0.42
0003_0	HD	27.9	79.9	5.8
0004_8	HD	29.5	82.4	6.7
0005_5	HD	45	75.2	0.546
0006_3	HD	21	70.7	6.82
0008_9	HD	59	69.2	7.82
0009_7	HD	15.5	68.1	17.8
0012_1	HD	63.2	83.8	4.66
0014_7	HD	31.8	81.7	25.8
0015_4	HD	35.5	75.9	15.8
0021_2	HD	76	82.2	1.21
0029_5	HD	24.7	81.8	0.776
0030_3	HD	48.5	74.7	2.67
0033_7	HD	47	86.8	2.07
0036_0	HD	19.9	75	6.97
0046_9	HD	44.8	86.1	1.41
0055_0	HD	61.1	88.2	1.36
0058_4	HD	58.1	91.3	1.84
0059_2	HD	42.4	63.3	3.28
0064_2	HD	55.1	88.9	1.52
0067_5	HD	48.6	85.6	0.618
0072_5	HD	24.7	84.9	12.1
0074_1	HD	55.1	41.7	1.36
0079_0	HD	20.6	70.7	7.72
0082_4	HD	53.9	84.5	6.6
0085_7	HD	28.2	77	2.32
0088_1	HD	31.2	69.1	11
0091_5	HD	44.3	76.3	2.62
0098_0	HD	21.8	89.3	7.04
0100_4	HD	28.2	91.6	1.45
0105_3	HD	38.6	95.7	1.3
0109_5	HD	26.5	91.4	5.07
0115_2	HD	45.9	92.8	5.77
0122_8	HD	18.8	88.7	9.91
0129_3	HD	48.8	66.4	6.89
0133_5	HD	53.1	62.3	3.79
0136_8	HD	33.2	70.8	2.62
0137_6	HD	48.9	69.7	1.52
