# Supplementary material for: Long-lasting severe immune dysfunction in Ebola virus disease survivors
Source: Nat Commun. 2020 Jul 24;11:3730. doi: 10.1038/s41467-020-17489-7 (PMC7381622; doi:10.1038/s41467-020-17489-7)
Supplement: Supplementary file 4 — Source Data [file 41467_2020_17489_MOESM4_ESM.zip › Source data/Figure 2D.xlsx]

## Sheet: DC
Figure 2D
Sample	Groupe	% DC	% cDC	% CD40 in cDC	% pDC	% CD40 in pDC	MFI HLA ABC in pDC
1216	EBOV_S	0.877	0.43	18.4	0.215	27.2	9363
1273	EBOV_S	0.663	0.305	20.2	0.199	25.3	7227
1286	EBOV_S	0.877	0.35	29.7	0.404	28.4	6954
1293	EBOV_S	1.38	0.476	14.5	0.524	32.2	7558
1309	EBOV_S	0.85	0.509	31.8	0.167	37.4	17913
1310	EBOV_S	1.02	0.534	21.5	0.383	22.5	9212
1324	EBOV_S	0.834	0.385	37	0.247	53.2	13246
1326	EBOV_S	1.53	1.03	60.5	0.246	66.2	9752
1327	EBOV_S	1.33	0.307	33.8	0.953	37.5	11735
1328	EBOV_S	0.63	0.367	20.9	0.111	28.5	7882
1333	EBOV_S	1	0.438	29	0.375	19.4	10111
1340	EBOV_S	1.1	0.463	23	0.434	24.8	11677
1341	EBOV_S	1.09	0.45	23.3	0.248	35.1	10050
1343	EBOV_S	2.13	1.24	15.8	0.418	61.6	11853
1349	EBOV_S	1.39	0.807	29.7	0.274	42.4	6837
1353	EBOV_S	0.714	0.345	53.7	0.226	57.3	11752
1355	EBOV_S	1.09	0.57	58.8	0.256	65.6	9209
1357	EBOV_S	0.602	0.384	66.2	0.148	63	10048
1359	EBOV_S	0.843	0.472	53.5	0.197	17.5	8386
1361	EBOV_S	0.508	0.35	53	0.118	23.6	8642
1362	EBOV_S	1.05	0.438	24.1	0.474	41.9	6166
1363	EBOV_S	1.11	0.581	35.5	0.41	34.9	10642
1364	EBOV_S	1.26	0.578	13.8	0.276	45.5	10673
1366	EBOV_S	1.12	0.833	41.5	0.164	34.7	9457
1367	EBOV_S	0.395	0.275	48.6	0.0779	74.2	10558
1368	EBOV_S	0.749	0.363	71.2	0.194	49.9	10311
1369	EBOV_S	0.499	0.298	38.1	0.118	18.9	5858
1371	EBOV_S	0.723	0.472	53.8	0.0898	35.3	8075
1372	EBOV_S	0.372	0.223	67.4	0.0774	51	8118
1375	EBOV_S	1.02	0.666	36.1	0.324	32.3	5050
1377	EBOV_S	1.38	0.645	20.3	0.296	24.9	11545
1378	EBOV_S	1.21	0.461	24.7	0.642	14.7	8988
1380	EBOV_S	1.03	0.488	40.1	0.352	23.8	6887
1381	EBOV_S	1.58	0.997	24.4	0.416	32.9	9776
0001_4	HD	1.13	0.806	17	0.13	13.5	6729
0002_2	HD	1.38	0.726	17.9	0.463	41.2	11780
0003_0	HD	1.36	0.739	18.4	0.343	4.58	5445
0004_8	HD	0.472	0.204	22.8	0.181	60.6	8311
0005_5	HD	0.63	0.279	10.4	0.185	27.2	7593
0006_3	HD	0.702	0.399	10.1	0.221	19.2	6929
0008_9	HD	0.579	0.272	32.9	0.142	31.1	8112
0009_7	HD	1.87	0.773	21.6	0.65	7.64	6784
0012_1	HD	0.909	0.436	37	0.283	35.2	7795
0014_7	HD	1.56	0.635	18.4	0.791	22.1	7204
0015_4	HD	1.55	0.493	24.3	0.412	35.2	11459
0021_2	HD	0.992	0.237	34.8	0.681	35.7	7251
0029_5	HD	1.01	0.396	21.1	0.428	29.5	9720
0030_3	HD	2.13	0.409	35.4	0.457	30.9	6806
0033_7	HD	1.12	0.498	38.5	0.482	51.3	8676
0036_0	HD	1.17	0.73	58.8	0.303	33.3	8956
0046_9	HD	0.597	0.367	49.4	0.16	26.5	9247
0055_0	HD	1.03	0.563	27.2	0.381	20.8	12295
0058_4	HD	0.995	0.295	12.2	0.559	13.8	6531
0059_2	HD	1.4	0.785	19.1	0.292	21	8417
0064_2	HD	1.2	0.606	16.6	0.393	26.4	5615
0067_5	HD	0.625	0.264	16.6	0.268	14.8	8199
0072_5	HD	1.07	0.368	18.4	0.292	20.7	10133
0074_1	HD	1.54	0.794	56.6	0.596	67.4	9790
0079_0	HD	1.61	0.79	58.1	0.000988	57.1	7483
0082_4	HD	1.19	0.424	45.5	0.466	35.6	6121
0085_7	HD	1.62	0.551	67	0.218	81.4	9227
0088_1	HD	2.13	1.21	82.7	0.447	78.7	6790
0091_5	HD	2.01	1.13	77.7	0.607	72.3	7741
0098_0	HD	1.17	0.438	19.4	0.354	5.55	7205
0100_4	HD	1.77	0.501	21.7	0.464	12.3	10321
0105_3	HD	1.37	0.584	12.4	0.53	7.1	10874
0109_5	HD	1.36	0.282	19.6	0.933	23	9071
0115_2	HD	1.11	0.534	17.4	0.493	10.8	9747
0122_8	HD	1.29	0.44	18.3	0.648	3.35	5929
0129_3	HD	1.16	0.346	20.6	0.445	9.39	4965
0133_5	HD	0.989	0.497	18	0.206	10.1	5631
0136_8	HD	1.03	0.523	39.1	0.329	47.7	13206
0137_6	HD	1.33	0.782	21.1	0.45	16.4	7935
