# Supplementary material for: Long-lasting severe immune dysfunction in Ebola virus disease survivors
Source: Nat Commun. 2020 Jul 24;11:3730. doi: 10.1038/s41467-020-17489-7 (PMC7381622; doi:10.1038/s41467-020-17489-7)
Supplement: Supplementary file 4 — Source Data [file 41467_2020_17489_MOESM4_ESM.zip › Source data/Figure 2E.xlsx]

## Sheet: Mono
Figure 2E
Sample	Groupe	% Intermediate Monocytes
1216	EBOV_S	4.31
1273	EBOV_S	4.51
1286	EBOV_S	3.67
1293	EBOV_S	4.57
1309	EBOV_S	7.7
1310	EBOV_S	10.1
1324	EBOV_S	19.5
1326	EBOV_S	45.7
1327	EBOV_S	16
1328	EBOV_S	13.6
1333	EBOV_S	13.9
1340	EBOV_S	8.15
1341	EBOV_S	8.11
1343	EBOV_S	5.07
1349	EBOV_S	26.6
1353	EBOV_S	14.3
1355	EBOV_S	21.8
1357	EBOV_S	16.1
1359	EBOV_S	3.27
1361	EBOV_S	13.6
1362	EBOV_S	5.26
1363	EBOV_S	2.96
1364	EBOV_S	6
1366	EBOV_S	9.42
1367	EBOV_S	4.46
1368	EBOV_S	9.78
1369	EBOV_S	11.4
1371	EBOV_S	5.7
1372	EBOV_S	18.1
1375	EBOV_S	11.9
1377	EBOV_S	9.84
1378	EBOV_S	10.7
1380	EBOV_S	9.81
1381	EBOV_S	3.49
0001_4	HD	1.8
0002_2	HD	3.29
0003_0	HD	9.07
0004_8	HD	8.25
0005_5	HD	0.575
0006_3	HD	2.73
0008_9	HD	8.93
0009_7	HD	8.84
0012_1	HD	6.28
0014_7	HD	5.07
0015_4	HD	4.06
0021_2	HD	2.9
0029_5	HD	13.2
0030_3	HD	13.9
0033_7	HD	9.37
0036_0	HD	12
0046_9	HD	11.5
0055_0	HD	8.24
0058_4	HD	2.47
0059_2	HD	3.53
0064_2	HD	4.69
0067_5	HD	2.07
0072_5	HD	8.14
0074_1	HD	11.5
0079_0	HD	3.51
0082_4	HD	3.11
0085_7	HD	9.28
0088_1	HD	11.4
0091_5	HD	7.21
0098_0	HD	5.94
0100_4	HD	6.55
0105_3	HD	3.03
0109_5	HD	3.15
0115_2	HD	4.35
0122_8	HD	7.61
0129_3	HD	6.87
0133_5	HD	4.02
0136_8	HD	5.08
0137_6	HD	11.4
