# Supplementary material for: Long-lasting severe immune dysfunction in Ebola virus disease survivors
Source: Nat Commun. 2020 Jul 24;11:3730. doi: 10.1038/s41467-020-17489-7 (PMC7381622; doi:10.1038/s41467-020-17489-7)
Supplement: Supplementary file 4 — Source Data [file 41467_2020_17489_MOESM4_ESM.zip › Source data/Figure S3.xlsx]

## Sheet: ALL
Figure S2
	Group	NP-EBOV	GP-EBOVkissidougou	GP-EBOVmayinga	VP40-EBOV	NP-SUDV	GP-SUDV	VP40-SUDV	GP-BDBV	VP40-BDBV	GP-RESTV
101-0003-0	HD	20	17.5	16	26.5	11	22	44.5	17	22	16
101-0001-4	HD	9	18	10	12.5	7	45	141	6	12	3
101-0004-8	HD	44.5	12	11	37.5	36	31	119.5	11	91	9
101-0002-2	HD	6	10	2	11	5	7.5	25	0	33	3.5
101-0005-5	HD	7	75	66	13.5	10	225.5	32	48	15	23
101-0006-3	HD	69	26	17	13.5	3	39	167	15	23	5
101-0009-7	HD	24	243	217	144.5	23	225.5	32	180	153	7
101-0008-9	HD	34	7	8	20.5	11	16.5	54	10	92	8
101-0015-4	HD	20	15	9	37.5	6	27	47	11	135.5	3
101-0012-1	HD	85.5	14	11	818	103	379	783.5	15	1189	24
101-0014-7	HD	92	54	33.5	34.5	1	55	22.5	31	93.5	1
101-0021-2	HD	18	34	43	28.5	11	102	61	20.5	28	18
101-0029-5	HD	84	56	19	60	6	73	171.5	26	66	9
101-0030-3	HD	40	13	9	30.5	49.5	38	121	12.5	41.5	6
101-0033-7	HD	25	4	4.5	429.5	10	47.5	394	6	448.5	9
101-0036-0	HD	13	11	12	109	14	35.5	24	8	25	4
101-0046-9	HD	8	8	9	13.5	17	18	13.5	5	11	3
101-0050-1	HD	10	5	5.5	44.5	5	11	60	6	116	4
101-0055-0	HD	7	31	11	48.5	33	26	77	8.5	19	5
101-0058-4	HD	8	5	3.5	60.5	50	15.5	42	7	31.5	3
101-0059-2	HD	13.5	8	6	15	18	12.5	106	6	23	6
101-0064-2	HD	7	20.5	12	7	8	113	13.5	15	8	4.5
101-0067-5	HD	8	5	4.5	16.5	5	16.5	23	4	11.5	5
101-0072-5	HD	15	7.5	2	18.5	8	15	53	6	12	3
101-0074-1	HD	32	15.5	14	7	15	22.5	7.5	7	11.5	3
101-0079-0	HD	27	89	20.5	15.5	14	14	70	7	25	8
101-0082-4	HD	340	12	32	1591.5	30	47	29	10	35	8
101-0085-7	HD	13	10	6	12.5	8	35	49.5	7	13.5	5
101-0088-1	HD	7.5	38	28	31.5	8	58	29.5	27	35.5	13
101-0091-5	HD	9.5	305	93.5	32.5	8	7	17	4	16.5	33
101-0098-0	HD	9	27	18	154.5	3.5	38	43.5	12	18.5	5
101-0100-4	HD	5	2	6.5	8	4	13	15	3	7	4
101-0105-3	HD	9	33.5	82.5	16	2	61	28	60	17	19.5
101-0109-5	HD	14	12	5.5	31.5	18.5	31	35	8	18.5	5
101-0115-2	HD	8	4	2	15.5	26	6	20	1	67	1
101-0122-8	HD	16.5	10	7	27	11	38	121	10	58.5	4
101-0129-3	HD	28	19	16.5	37.5	17	58	199.5	19	74.5	6.5
101-0133-5	HD	6	8	6	34.5	40	16	46	5	49	3
101-0136-8	HD	17	70	27	11.5	11	114	43	30	20	4
101-0137-6	HD	138	23	44.5	62.5	17	28	160	17	58	10
1216_BOBA	EBOV_S	4948	988	1197	3717	1132	266.5	1458	88	2072.5	171
1273_CYJO	EBOV_S	2241	1205	889	2328	474	322.5	782	89	823	13
1286_CIXI	EBOV_S	3512	299	209.5	878	447.5	148.5	394.5	36	270	10
1293_PEJO	EBOV_S	3341	775	610.5	1397	296	597.5	554.5	176.5	678	22
1309_JEGY	EBOV_S	8243	1214	755	2280	2515	290.5	747.5	56.5	404	26
1310_CYME	EBOV_S	674.5	948	413	884.5	193	179	247	87.5	272	35
1324_KAQU	EBOV_S	912.5	892	680.5	830	381	544.5	427.5	136	131	8
1326_CYQE	EBOV_S	7411	1059	834	3432.5	1976.5	769.5	1856.5	182.5	418	38
1327_GOMA	EBOV_S	817	611	512.5	571	402	200	342.5	60	316.5	89
1328_LYJA	EBOV_S	7508	988	827	10167	1657	380.5	4560	88	5669.5	16
1333_XIFY	EBOV_S	2977	789.5	495	569	884	173	294.5	58	155	22
1340_HORY	EBOV_S	9280	361.5	319	850	2708	260.5	375	90	214.5	15
1341_XONY	EBOV_S	8840	527	479	613	2986	148	325	56	292.5	74
1343_PUVY	EBOV_S	880	312.5	131.5	1991	104	56	857.5	19	1199	4
1349_JAJY	EBOV_S	1221	547.5	381	286	489	90.5	173	59	101.5	19
1353_RUGU	EBOV_S	14374.5	2554	1457	10148	7715.5	820.5	3649	417	4278.5	68
1354_PYBO	EBOV_S	20	38	29	23	8	103.5	10	54	13	19
1355_RIRA	EBOV_S	2910	360	353.5	4293.5	696	127.5	1318.5	24	2178	15
1357_QUTI	EBOV_S	400.5	172	153	428	97	53.5	214	23	339.5	25
1359_DIKI	EBOV_S	4635	6556.5	3084	3238.5	851	408.5	2184	499	1016.5	37
1361_CAWY	EBOV_S	2300.5	315	192.5	1259	305	247.5	448	57	682.5	46
1362_MODU	EBOV_S	2758.5	3128.5	2528.5	669.5	264	2424.5	285.5	1483	243	55
1363_GEHI	EBOV_S	1651	364.5	627.5	1703	369.5	108	650.5	52	365	33
1364_LEBA	EBOV_S	4722	5745	3211.5	2558	1633.5	420.5	1445	264	897	66.5
1366_PAPU	EBOV_S	5590	2042	1408.5	1191	1942.5	169	482	84	379	11
1367_HIWY	EBOV_S	7712.5	646	470	704	3380	155	447	96	325	27.5
1368_GOWI	EBOV_S	1536	914.5	639.5	622	352.5	309	288	68	235	20
1369_KETY	EBOV_S	1078	2476	918	1115	657	1206	1290.5	448	958.5	208
1371_ZAMY	EBOV_S	1006	911.5	518	678.5	272.5	238	399	61	122.5	51
1372_TAHY	EBOV_S	7621	1616	3037	1356	1473	944	587	1324	1329	117
1373_ZEDI	EBOV_S	4924.5	808	620.5	1372.5	836	587.5	619	190.5	767	33
1375_TUNU	EBOV_S	7145	1809	919	2118	2136	370	1138	192	636	24
1377_PAFU	EBOV_S	6915.5	930	389	2454	1914	101	1482	77	797.5	13
1378_LIDY	EBOV_S	3044	1621	898	534	1124	317	260	174.5	279	16
1380_CEQE	EBOV_S	1365	5657.5	2987.5	1287.5	492	391	394	149	356	49
1381_DOJY	EBOV_S	5311	1095	682	1913	790	1292	1681	478	838	81
