# Supplementary material for: Long-lasting severe immune dysfunction in Ebola virus disease survivors
Source: Nat Commun. 2020 Jul 24;11:3730. doi: 10.1038/s41467-020-17489-7 (PMC7381622; doi:10.1038/s41467-020-17489-7)
Supplement: Supplementary file 4 — Source Data [file 41467_2020_17489_MOESM4_ESM.zip › Source data/Figure S6.xlsx]

## Sheet: Feuil2
Figure S5
Sample	Stim	Group	% Cyt. Tot in CD4+	% Cyt. Tot in CD8+	% Cyt. Tot CD107a+IFN+ in CD8+
15: 0004-8_NS.fcs	NS	HD	0.18206	1.69715	0.01675
17: 0004-8_E1.fcs	EBOV-1	HD	0.52033	1.47975	0.01412
18: 0004-8_E2.fcs	EBOV-2	HD	0.36665	1.9952	0.01669
19: 0012-1_NS.fcs	NS	HD	0.06844	3.17437	0.01928
21: 0012-1_E1.fcs	EBOV-1	HD	0.31696	3.28569	0.02683
22: 0012-1_E2.fcs	EBOV-2	HD	0.11579	3.87467	0.04155
23: 0033-7_NS.fcs	NS	HD	0.115868	1.70445	0.00475
25: 0033-7_E1.fcs	EBOV-1	HD	0.150282	1.72544	0.00564
26: 0033-7_E2.fcs	EBOV-2	HD	0.166543	1.54938	0
27: 0046-9_NS.fcs	NS	HD	0.237304	3.98443	0.02759
29: 0046-9_E1.fcs	EBOV-1	HD	0.13538	3.61803	0.07706
30: 0046-9_E2.fcs	EBOV-2	HD	0.168772	4.29046	0.05095
11: 0059-0_NS.fcs	NS	HD	0.237888	2.8624	0.0672
13: 0059-0_E1.fcs	EBOV-1	HD	0.2791	2.39315	0.0358
14: 0059-0_E2.fcs	EBOV-2	HD	0.327346	2.70502	0.1146
15: 0074-1_NS.fcs	NS	HD	0.2806	2.23864	0.0213
17: 0074-1_E1.fcs	EBOV-1	HD	0.64667	2.00505	0.01961
18: 0074-1_E2.fcs	EBOV-2	HD	0.694167	2.7352	0.0156
23: 0109-5_NS.fcs	NS	HD	0.290488	2.87496	0.01846
25: 0109-5_E1.fcs	EBOV-1	HD	0.233938	2.54112	0.02743
26: 0109-5_E2.fcs	EBOV-2	HD	0.30548	2.67087	0.02076
