# Supplementary material for: Long-lasting severe immune dysfunction in Ebola virus disease survivors
Source: Nat Commun. 2020 Jul 24;11:3730. doi: 10.1038/s41467-020-17489-7 (PMC7381622; doi:10.1038/s41467-020-17489-7)
Supplement: Supplementary file 4 — Source Data [file 41467_2020_17489_MOESM4_ESM.zip › Source data/Figures 3 and S5.xlsx]

## Sheet: ICS
Figure 3 and Figure S5
Sample	ID Patient	Stim	% Cyt. Tot in CD4+	% IFN+ in CD4	% IL2+ in CD4	% MIP1b+ in CD4	% TNF+ in CD4	% Cyt. Tot in CD8+	% CD107a+ in CD8	% CD107a+ IFN+ in CD8	% IFN+ in CD8	% IL2+ in CD8	% MIP1b+ in CD8	% TNF+ in CD8
			Brut	Brut	Brut	Brut	Brut	Brut	Brut	Brut	Brut	Brut	Brut	Brut
12: 00010216 NS-1324 2018-06-15 1610 001.LMD	1324	NS	0.16774	0.0226	0.0419	0.0823	0.05	1.4909	9.15	0.04839	0.071	0.0516	1.39	0.139
13: 00010216 SEB-1324 2018-06-15 1615 002.LMD	1324	SEB	3.34575	0.669	0.3	1.48	2.3	8.61759	10.6	1.33284	1.65	0.0969	8.41	0.978
14: 00010216 EB1-1324 2018-06-15 1619 003.LMD	1324	EB1	6.0386	3.79	1.72	2.44	3.44	8.43253	8.99	1.78031	3.55	0.17	8.22	1.44
15: 00010216 EB2-1324 2018-06-15 1622 004.LMD	1324	EB2	0.42174	0.118	0.143	0.194	0.211	11.8352	11.5	2.4099	8.66	0.128	11.7	0.53
16: 00010216 NS-1340 2018-06-15 1627 005.LMD	1340	NS	1.63018	0.414	0.278	0.512	1.2	4.66449	21.6	0.34255	0.472	0.147	4.44	1.22
17: 00010216 SEB-1340 2018-06-15 1632 006.LMD	1340	SEB	7.30502	1.5	0.524	1.98	5.89	8.4385	13.9	0.9005	1.11	0.0675	8.11	1.95
18: 00010216 EB1-1340 2018-06-15 1635 007.LMD	1340	EB1	14.6087	3.87	2.02	5.32	11.7	11.2407	26.7	3.3258	4.21	0.376	10.3	4.98
19: 00010216 EB2-1340 2018-06-15 1639 008.LMD	1340	EB2	22.2115	8.48	4.35	8.73	18.8	12.504	23.2	6.3327	6.92	0.383	12.3	4.28
11: 00010242 NS-1357 2018-06-22 1605 001.LMD	1357	NS	0.31336	0.0256	0.15	0.112	0.0831	1.44865	11.2	0.01804	0.0296	0.189	1.19	0.388
18: 00010242 SEB-1357 2018-06-22 1630 008.LMD	1357	SEB	6.6796	0.0654	6.02	0.327	0.392	10.7804	21.9	0.1681	0.168	9.15	1.68	0.168
12: 00010242 EB1-1357 2018-06-22 1609 002.LMD	1357	EB1	1.23651	0.708	0.284	0.592	0.759	11.5775	19.5	4.9112	6.4	0.146	10.4	3.2
13: 00010242 EB2-1357 2018-06-22 1612 003.LMD	1357	EB2	3.3667	1.5	0.926	0.71	2.77	6.97026	22	2.478	2.91	0.166	6.44	1.46
19: 00010242 NS-1333 2018-06-22 1634 009.LMD	1333	NS	0.37126	0.0454	0.0661	0.0785	0.248	0.92979	15.2	0.03	0.0839	0.144	0.761	0.162
22: 00010242 SEB-1333 2018-06-22 1646 012.LMD	1333	SEB	8.28846	0.374	0.55	2.21	7.41	4.73946	8.23	0.1731	0.218	1.83	3.09	0.772
20: 00010242 EB1-1333 2018-06-22 1638 010.LMD	1333	EB1	2.54935	0.676	0.439	0.559	2.14	13.1176	4.87	1.8776	5.23	0.591	11.7	7.51
21: 00010242 EB2-1333 2018-06-22 1642 011.LMD	1333	EB2	7.70099	3.9	2.92	2.96	6.68	3.57936	3.08	0.85436	2.39	0.356	3.19	1.7
23: 00010242 NS-1341 2018-06-22 1650 013.LMD	1341	NS	0.6597	0.0457	0.186	0.39	0.113	1.4876	13.5	0.04439	0.0542	0.271	1.22	0.192
32: 00010242 SEB-1341 2018-06-22 1721 022.LMD	1341	SEB	7.37457	0.774	0.231	0.679	6.7	12.4675	19.6	1.86119	2.22	0.143	10.4	4.3
24: 00010242 EB1-1341 2018-06-22 1654 014.LMD	1341	EB1	3.20786	0.644	0.431	1.18	2.27	11.0436	13.1	0.7294	1.65	0.23	10.8	1.73
25: 00010242 EB2-1341 2018-06-22 1658 015.LMD	1341	EB2	4.62718	1.18	0.544	2.18	3.79	10.4778	12.5	2.40443	3.48	0.236	10.3	2.17
33: 00010242 NS-1273 2018-06-22 1726 023.LMD	1273	NS	0.53239	0.0508	0.154	0.293	0.0938	1.04743	17.5	0.02086	0.0278	0.188	0.846	0.109
42: 00010242 SEB-1273 2018-06-22 1807 032.LMD	1273	SEB	0.657044	0.109	0.0907	0.232	0.348	0.94831	7.55	0.01323	0.047	0.101	0.783	0.116
34: 00010242 EB1-1273 2018-06-22 1731 024.LMD	1273	EB1	10.8705	6.31	5	3.46	8.98	3.1036	25.3	0.49458	1.12	0.244	2.67	0.852
35: 00010242 EB2-1273 2018-06-22 1736 025.LMD	1273	EB2	13.6786	5.89	4.89	3.47	11.9	0.79875	26.9	0.01643	0.0452	0.101	0.647	0.113
11: 00010294 NS-1327 2018-07-02 1034 001.LMD	1327	NS	0.19882	0.0445	0.0797	0.0621	0.0549	1.19463	19.6	0.04325	0.0831	0.0914	1.03	0.16
20: 00010294 SEB-1327 2018-07-02 1101 010.LMD	1327	SEB	38.7856	15	6.5	5.54	32.2	29.2041	28	10.5721	12	1.37	21.6	9.89
12: 00010294 EB1-1327 2018-07-02 1037 002.LMD	1327	EB1	12.3584	7.39	2.09	4.54	7.42	11.4772	24.9	8.06689	9.62	0.689	10.6	6.31
13: 00010294 EB2-1327 2018-07-02 1040 003.LMD	1327	EB2	12.6431	8.96	4.03	4.64	8.41	5.07527	18.3	1.91885	2.82	0.111	4.75	0.799
21: 00010294 NS-1353 2018-07-02 1104 011.LMD	1353	NS	0.16631	0.0223	0.0642	0.072	0.0223	1.03809	2.04	0	0.00984	0.125	0.897	0.106
30: 00010307 SEB-1353 2018-07-02 1129 007.LMD	1353	SEB	21.0663	4.31	0.381	1.03	19.4	15.7689	23.5	3.36346	3.71	0.111	13.1	4.87
22: 00010294 EB1-1353 2018-07-02 1107 012.LMD	1353	EB1	1.4681	0.44	0.214	0.5	1.04	26.6635	18.1	13.6572	21.1	0.722	26.1	10.8
23: 00010294 EB2-1353 2018-07-02 1110 013.LMD	1353	EB2	1.25893	0.468	0.137	0.219	0.858	19.2533	10.5	4.73407	10.7	0.26	17.1	3.14
35: 00010307 NS-1328 2018-07-02 1141 012.LMD	1328	NS	0.365335	0.0429	0.112	0.194	0.0841	3.10755	10.3	0.00337	0.0168	0.226	2.9	0.131
42: 00010307 SEB-1328 2018-07-02 1159 019.LMD	1328	SEB	13.7323	2	1.43	3.24	12	12.782	17	0.984	1.31	0.656	12.1	1.64
36: 00010307 EB1-1328 2018-07-02 1144 013.LMD	1328	EB1	7.86288	4.22	1.1	3.85	3.98	3.16988	11.4	0.21332	0.27	0.158	2.97	0.382
37: 00010307 EB2-1328 2018-07-02 1146 014.LMD	1328	EB2	3.39135	1.02	0.255	0.698	2.45	8.06373	5.53	1.52996	4.07	0.201	7.76	0.39
43: 00010326 NS-1355 2018-07-02 1207 001.LMD	1355	NS	0.27222	0.0997	0.152	0.0199	0.0236	1.08018	5.08	0.0318	0.13	0.101	0.788	0.242
46: 00010326 SEB-1355 2018-07-02 1213 004.LMD	1355	SEB	9.87772	1.75	1.05	1.92	8.52	5.10332	6.79	0.20083	0.371	0.162	4.71	0.904
44: 00010326 EB1-1355 2018-07-02 1209 002.LMD	1355	EB1	1.35613	0.479	0.346	0.188	0.98	9.83798	11.9	5.18221	6.77	0.183	8.3	5.72
45: 00010326 EB2-1355 2018-07-02 1211 003.LMD	1355	EB2	1.844	0.82	0.488	0.414	1.44	0.8965	4.99	0.02654	0.176	0.0597	0.57	0.259
47: 00010326 NS-1293 2018-07-02 1216 005.LMD	1293	NS	1.51931	0.165	0.125	1.28	0.0788	3.59222	12	0.61539	0.938	0.395	3.22	0.443
54: 00010326 SEB-1293 2018-07-02 1232 012.LMD	1293	SEB	0.927848	0.192	0.0918	0.564	0.236	3.78418	5.5	0.0607	0.125	0.165	3.58	0.081
48: 00010326 EB1-1293 2018-07-02 1218 006.LMD	1293	EB1	4.89319	2.86	0.62	0.795	2.94	28.8826	35	15.4118	23.2	0.347	19.5	12.6
49: 00010326 EB2-1293 2018-07-02 1220 007.LMD	1293	EB2	3.93289	1.52	0.733	0.352	2.95	32.3025	32.3	13.2687	25.2	0.257	20.5	6.32
11: 00010357 NS-1286 2018-07-09 1513 001.LMD	1286	NS	0.44614	0.0777	0.237	0.131	0.123	3.44828	36.7	0.40759	0.528	0.114	3.22	0.495
14: 00010357 SEB-1286 2018-07-09 1522 004.LMD	1286	SEB	5.93832	0.734	0.302	1.89	5.19	5.61565	11.6	0.0799	0.178	0.109	5.33	0.523
12: 00010357 EB1-1286 2018-07-09 1516 002.LMD	1286	EB1	6.22906	2.72	1.87	0.476	5.18	25.8659	41.3	13.8899	18.5	0.179	20.3	5.7
13: 00010357 EB2-1286 2018-07-09 1519 003.LMD	1286	EB2	12.891	7.98	7.09	4.56	10.9	7.82474	35.1	2.5299	3.34	0.364	7.42	1.94
15: 00010357 NS-1361 2018-07-09 1525 005.LMD	1361	NS	0.29364	0.0323	0.0908	0.152	0.0348	0.63905	39.6	0.05264	0.0775	0.0692	0.476	0.116
21: 00010357 SEB-1361 2018-07-09 1530 008.LMD	1361	SEB	9.98311	0.61	0.634	2.58	9.12	4.0298	22.3	0.13162	0.323	0.079	3.57	0.564
17: 00010357 EB1-1361 2018-07-09 1526 006.LMD	1361	EB1	0.41566	0.151	0.14	0.0492	0.276	8.88406	47.9	6.30462	7.03	0.212	5.84	2.12
19: 00010357 EB2-1361 2018-07-09 1528 007.LMD	1361	EB2	3.2127	2.31	2.03	1.78	2.39	20.4448	49.9	14.0943	16.1	1.19	19.6	7.51
23: 00010357 NS-1349 2018-07-09 1533 009.LMD	1349	NS	0.31265	0.0108	0.0861	0.21	0.0404	1.8229	26.2	0.01755	0.0376	0.0476	1.69	0.574
26: 00010357 SEB-1349 2018-07-09 1540 012.LMD	1349	SEB	9.459	1.15	0.879	3.38	8.27	3.21564	19.9	0.08876	0.118	0.158	2.78	0.759
24: 00010357 EB1-1349 2018-07-09 1535 010.LMD	1349	EB1	1.15415	0.373	0.454	0.421	0.94	13.9422	23.6	5.00887	7.76	0.429	12.9	4.2
25: 00010357 EB2-1349 2018-07-09 1538 011.LMD	1349	EB2	1.554	0.432	0.877	0.36	1.27	18.8328	23.6	9.4117	11.2	0.638	18.5	5.8
27: 00010357 NS-1359 2018-07-09 1542 013.LMD	1359	NS	0.41662	0.0247	0.109	0.259	0.0449	1.266	35.9	0.027	0.045	0.207	1.04	0.096
36: 00010357 SEB-1359 2018-07-09 1608 022.LMD	1359	SEB	10.393	0.404	0.391	2.17	9.5	7.07453	24.9	0.244	0.282	0.119	6.86	0.536
28: 00010357 EB1-1359 2018-07-09 1545 014.LMD	1359	EB1	2.55062	0.796	0.336	1.24	1.82	2.02809	44.7	0.2792	0.318	0.119	1.85	0.224
11: 00010391 NS-1310 2018-07-16 1047 001.LMD	1310	NS	0.3834	0.046	0.13	0.209	0.0479	1.21232	26.3	0.0281	0.0625	0.169	0.962	0.175
14: 00010391 SEB-1310 2018-07-16 1054 004.LMD	1310	SEB	5.93551	0.44	0.205	2.03	4.83	2.3325	7.53	0.15122	0.301	0.25	1.79	0.461
12: 00010391 EB1-1310 2018-07-16 1050 002.LMD	1310	EB1	11.2419	5.23	3.01	5.31	5.73	3.51363	23	0.92902	1.12	0.268	3.1	0.266
13: 00010391 EB2-1310 2018-07-16 1052 003.LMD	1310	EB2	4.44914	1.22	1.41	1.68	2.79	5.13081	17.4	1.00072	1.29	0.103	4.85	0.368
15: 00010391 NS-1375 2018-07-16 1057 005.LMD	1375	NS	0.57279	0.0682	0.0966	0.39	0.083	2.88865	19.3	0.03287	0.0703	0.188	2.66	0.239
22: 00010391 SEB-1375 2018-07-16 1115 012.LMD	1375	SEB	1.55798	0.465	0.118	0.409	1.02	3.97015	4.85	0.04588	0.283	0.143	3.51	0.344
16: 00010391 EB1-1375 2018-07-16 1059 006.LMD	1375	EB1	1.92696	0.614	0.271	0.0509	1.56	65.4146	42	27.9655	51.1	2.43	52.8	12.1
17: 00010391 EB2-1375 2018-07-16 1102 007.LMD	1375	EB2	3.39312	1.05	1.06	0.377	2.73	51.5236	10.8	7.0318	28.1	2.44	48.4	13.9
27: 00010391 NS-1380 2018-07-16 1128 017.LMD	1380	NS	0.3236	0.0789	0.0746	0.16	0.0362	1.417	2.84	0.0038	0.0874	0.0836	1.12	0.277
34: 00010391 SEB-1380 2018-07-16 1144 024.LMD	1380	SEB	1.25261	0.203	0.0504	0.532	0.796	4.80816	2.75	0.04696	0.11	0.0246	4.29	0.653
28: 00010391 EB1-1380 2018-07-16 1130 018.LMD	1380	EB1	1.42699	0.791	0.33	0.179	0.974	23.5298	25	7.8388	11.5	0.273	21.5	7.25
29: 00010391 EB2-1380 2018-07-16 1132 019.LMD	1380	EB2	0.43919	0.195	0.166	0.0249	0.211	21.7968	31.9	7.7114	10.1	0.239	19.9	4.49
35: 00010415 NS-1377 2018-07-16 1151 001.LMD	1377	NS	0.78958	0.2	0.268	0.294	0.302	6.22153	8.98	0.27794	0.476	0.783	5.48	0.811
44: 00010415 SEB-1377 2018-07-16 1215 010.LMD	1377	SEB	0.908082	0.24	0.0747	0.203	0.546	6.52683	6.07	0.07456	0.162	0.0927	6.21	0.484
36: 00010415 EB1-1377 2018-07-16 1154 002.LMD	1377	EB1	18.8466	11.6	6.73	4.07	13.1	8.47654	9.44	1.80746	4.18	0.927	6.17	4.11
37: 00010415 EB2-1377 2018-07-16 1157 003.LMD	1377	EB2	13.6315	7.27	4.13	0.794	10.2	15.0212	10	4.0182	9.98	0.357	9.94	5.3
45: 00010415 NS-1343 2018-07-16 1217 011.LMD	1343	NS	1.07623	0.0735	0.13	0.884	0.0532	0.72153	7.58	0.01794	0.0878	0.241	0.397	0.0618
48: 00010415 SEB-1343 2018-07-16 1224 014.LMD	1343	SEB	3.4361	0.54	0.22	1.02	2.74	1.396	11.4	0.1162	0.216	0.0498	1.23	0.282
46: 00010415 EB1-1343 2018-07-16 1220 012.LMD	1343	EB1	4.4314	1.9	0.806	1.82	3.45	9.5752	11.1	3.53708	6.22	0.292	9.12	4.31
47: 00010415 EB2-1343 2018-07-16 1221 013.LMD	1343	EB2	11.031	6.86	5	2.44	8.78	1.29786	3.53	0.24142	0.881	0.117	0.83	0.624
11: 00010441 NS-1326 2018-07-23 1031 001.LMD	1326	NS	17.0419	0.0868	0.463	16.8	0.318	11.7	24.9	0.06	0.12	0.48	11.1	0.54
18: 00010441 SEB-1326 2018-07-23 1049 008.LMD	1326	SEB	19.6495	0.986	0.85	17.2	6.78	18.7086	17.9	0.65554	0.777	0.539	18	2.23
12: 00010441 EB1-1326 2018-07-23 1033 002.LMD	1326	EB1	20.1898	4.56	2.11	17.2	8.13	55.4094	68.8	39.3379	41.6	1.12	49.1	9.96
13: 00010441 EB2-1326 2018-07-23 1036 003.LMD	1326	EB2	22.0894	8.51	3.8	19.9	8.47	31.8283	51.3	17.3577	19	1.6	29.7	9.16
11: 00010462 NS-1362 2018-07-30 1426 001.LMD	1362	NS	0.3844	0.0676	0.212	0.0979	0.0559	1.24422	12.7	0.05202	0.139	0.395	0.746	0.178
14: 00010462 SEB-1362 2018-07-30 1434 004.LMD	1362	SEB	20.1694	2.82	1.21	11.7	17.1	7.77924	10.5	0.54787	0.625	0.415	6.76	2.15
12: 00010462 EB1-1362 2018-07-30 1429 002.LMD	1362	EB1	3.51838	0.548	0.408	2.01	1.98	17.5576	10.8	4.85711	8.82	0.978	16.4	7.02
13: 00010462 EB2-1362 2018-07-30 1432 003.LMD	1362	EB2	10.8723	2.12	1.9	2.87	9.07	15.3514	24.1	8.9397	12.2	0.882	12.5	6.63
15: 00010462 NS-1364 2018-07-30 1437 005.LMD	1364	NS	0.433011	0.055	0.115	0.24	0.1	1.70073	12.5	0.01945	0.0477	0.179	1.48	0.29
24: 00010462 SEB-1364 2018-07-30 1501 014.LMD	1364	SEB	3.5873	0.326	0.507	1.27	2.46	7.3786	7.26	0.454	0.577	0.66	6.1	1.48
16: 00010462 EB1-1364 2018-07-30 1440 006.LMD	1364	EB1	11.0343	5.63	3.76	4.18	6.61	8.66237	16.5	4.65096	5.51	0.469	7.77	2.56
17: 00010462 EB2-1364 2018-07-30 1442 007.LMD	1364	EB2	15.0757	5.8	4.85	7.33	8.46	2.57355	10.1	0.22485	0.723	0.564	2.16	0.706
25: 00010462 NS-1371 2018-07-30 1503 015.LMD	1371	NS	0.71795	0.00865	0.233	0.424	0.156	2.976	3.79	0.072	0.096	0.6	2.33	0.36
28: 00010462 SEB-1371 2018-07-30 1511 018.LMD	1371	SEB	4.73357	0.528	0.419	1.76	3.73	5.637	5.58	0.203	0.275	0.609	4.86	1.04
26: 00010462 EB1-1371 2018-07-30 1506 016.LMD	1371	EB1	4.04505	1.54	0.986	1.52	3.02	21.0368	13.7	9.4951	16.5	2.39	16.7	10.2
27: 00010462 EB2-1371 2018-07-30 1509 017.LMD	1371	EB2	3.70017	1.69	1.28	1.04	2.95	3.89596	3.81	0.98924	1.58	0.402	3.35	0.691
11: 00010537 NS-1216 2018-08-06 1028 001.LMD	1216	NS	0.36765	0.0106	0.173	0.168	0.0424	2.93314	16.8	0.01896	0.0411	0.591	2.32	0.423
14: 00010537 SEB-1216 2018-08-06 1036 004.LMD	1216	SEB	24.7604	3.71	2.98	11.8	20.3	29.7019	20.5	3.24937	3.95	0.39	28.4	11.8
12: 00010537 EB1-1216 2018-08-06 1031 002.LMD	1216	EB1	4.23337	0.122	0.316	3.94	0.373	30.7057	34.1	15.2673	18.9	7.11	29.4	17.1
13: 00010537 EB2-1216 2018-08-06 1034 003.LMD	1216	EB2	5.17732	0.216	0.361	4.93	0.201	18.9117	29.4	4.4258	6.68	1.49	18.4	5.08
15: 00010537 NS-1363 2018-08-06 1039 005.LMD	1363	NS	0.34316	0.0421	0.109	0.162	0.0709	3.72326	22.6	0.05791	0.093	0.166	3.41	0.289
18: 00010537 SEB-1363 2018-08-06 1045 008.LMD	1363	SEB	29.697	4.37	3.59	3.32	27.6	12.5778	21.8	1.37497	1.71	0.367	11.1	2.03
16: 00010537 EB1-1363 2018-08-06 1041 006.LMD	1363	EB1	5.96788	3.11	2.64	1.79	4.88	16.4107	26.2	9.3479	11.2	2.63	13.5	6.8
17: 00010537 EB2-1363 2018-08-06 1043 007.LMD	1363	EB2	5.34414	2.17	3.04	1.38	4.65	8.60332	20.8	3.7492	4.33	1.07	8.08	2.55
19: 00010537 NS-1381 2018-08-06 1048 009.LMD	1381	NS	0.66887	0.0518	0.207	0.374	0.153	3.086	42	0.078	0.102	0.3	2.36	0.594
26: 00010537 SEB-1381 2018-08-06 1106 016.LMD	1381	SEB	36.8143	7.36	2.8	13.7	31.4	31.9393	35.8	5.24306	5.79	0.4	30.5	5.45
20: 00010537 EB1-1381 2018-08-06 1050 010.LMD	1381	EB1	17.6603	9.5	4.96	8.16	10.3	31.5132	39.4	16.2413	24	3.39	29.1	6.51
21: 00010537 EB2-1381 2018-08-06 1053 011.LMD	1381	EB2	12.2193	8.82	4.78	5.74	5.87	14.3926	28.2	6.03472	8.35	0.634	13.7	0.955
27: 00010537 NS-1372 2018-08-06 1109 017.LMD	1372	NS	0.71656	0.0226	0.13	0.536	0.0847	5.02955	10.2	0.069	0.11	0.117	4.27	1.13
34: 00010537 SEB-1372 2018-08-06 1127 024.LMD	1372	SEB	19.4915	2.89	1.46	7.77	15.4	13.9565	15.3	1.20276	1.39	0.351	12.4	4.54
28: 00010537 EB1-1372 2018-08-06 1111 018.LMD	1372	EB1	12.6194	6.9	5.18	8.37	8.73	12.4101	16.2	4.6867	5.18	0.813	10.5	3.27
29: 00010537 EB2-1372 2018-08-06 1114 019.LMD	1372	EB2	5.7387	3.07	3.19	3.84	4.18	15.3819	19.3	7.4162	8.44	1.37	14	4.55
