# Supplementary material for: Long-lasting severe immune dysfunction in Ebola virus disease survivors
Source: Nat Commun. 2020 Jul 24;11:3730. doi: 10.1038/s41467-020-17489-7 (PMC7381622; doi:10.1038/s41467-020-17489-7)
Supplement: Supplementary file 4 — Source Data [file 41467_2020_17489_MOESM4_ESM.zip › Source data/Table 1.xlsx]

## Sheet: Table 1
Table 1
code	Group	Time of ETC Discharge	Date of Birth (or age)	Sex	Time of immuno study enrollment	Time from ETC discharge to inclusion in immunological study (months)	Clinical events at inclusion in Postebogui Cohort
1216_BOBA	EBOV_S	2014-12-31	1983-06-30	Male	2016-12-08	23	Muscle pain/Joint pain
1273_CYJO	EBOV_S	2014-11-18	1977-06-30	Male	2016-08-22	21	Joint pain	ocular disorders	fatigue
1286_CIXI	EBOV_S	2015-01-01	1970-06-30	Male	2016-09-14	20	Joint pain	ocular disorders
1293_PEJO	EBOV_S	2014-06-14	1990-06-30	Female	2016-09-14	27	-
1309_JEGY	EBOV_S	2014-12-02	1991-06-30	Female	2016-12-06	24	Muscle pain, Joint pain	fatigue, ocular disorders, headache, abdominal pain
1310_CYME	EBOV_S	2014-12-25	1975-05-12	Male	2016-12-14	23	-
1324_KAQU	EBOV_S	2015-03-08	1983-06-30	Female	2016-07-18	16	-
1326_CYQE	EBOV_S	2014-12-16	1996-06-30	Female	2016-11-28	23	headache
1327_GOMA	EBOV_S	2015-01-19	1997-06-30	Male	2016-08-30	19	joint pain,fatigue,fever, ocular disorders
1328_LYJA	EBOV_S	2015-06-19	1991-06-30	Female	2016-09-06	14	Joint pain
1333_XIFY	EBOV_S	2015-02-05	1986-06-30	Female	2016-08-18	18	Joint pain	Muscle pain
1340_HORY	EBOV_S	2015-02-13	1994-06-30	Female	2016-08-01	17	headache
1341_XONY	EBOV_S	2015-03-19	1996-06-30	Male	2016-08-17	17	Joint pain
1343_PUVY	EBOV_S	2015-04-21	1988-06-30	Male	2017-01-23	21	fatigue, headache
1349_JAJY	EBOV_S	2014-08-28	1993-06-30	Male	2016-10-17	25	Muscle pain/Joint pain	fever, anorexia
1353_RUGU	EBOV_S	2015-06-01	1976-06-30	Female	2016-08-30	15	Muscle pain/Joint pain
1355_RIRA	EBOV_S	2015-06-01	1981-06-30	Female	2016-09-06	15	Fatigue, ocular disorders
1357_QUTI	EBOV_S	2015-02-17	1982-06-30	Male	2016-08-08	18	-
1359_DIKI	EBOV_S	2014-12-22	1998-06-30	Female	2016-10-17	21	Joint pain	fatigue
1361_CAWY	EBOV_S	2014-12-15	1971-06-30	Female	2016-10-07	21	-
1362_MODU	EBOV_S	2014-12-15	1988-11-22	Male	2016-11-28	23	fatigue,
1363_GEHI	EBOV_S	2015-01-10	1982-06-30	Male	2016-12-12	23	fever	fatigue
1364_LEBA	EBOV_S	2014-08-31	1989-01-31	Male	2016-11-30	27	Joint pain	fever
1366_PAPU	EBOV_S	2014-09-02	1988-06-30	Male	2016-11-14	26	fatigue,
1367_HIWY	EBOV_S	2015-02-14	1998-06-30	Male	2016-11-14	21	fatigue,	Joint pain,ocular disorders
1368_GOWI	EBOV_S	2014-09-05	1997-06-30	Male	2016-11-14	26	-
1369_KETY	EBOV_S	2014-10-24	1985-06-30	Male	2016-11-14	24	-
1371_ZAMY	EBOV_S	2014-11-11	1962-06-30	Female	2016-12-05	24	-
1372_TAHY	EBOV_S	2015-01-06	1956-06-30	Female	2017-02-27	25	fatigue,
1373_ZEDI	EBOV_S	2015-01-16	1986-06-30	Female	2017-02-27	25	-
1375_TUNU	EBOV_S	2014-09-05	1971-06-30	Male	2016-12-29	27	headache	abdominal pain
1377_PAFU	EBOV_S	2014-10-27	1981-06-30	Female	2017-01-12	26	fatigue,	headache
1378_LIDY	EBOV_S	2014-08-06	1989-03-06	Male	2017-01-10	29	-
1380_CEQE	EBOV_S	2014-04-26	1989-06-30	Male	2017-01-10	32	-
1381_DOJY	EBOV_S	2014-09-20	1980-06-30	Female	2017-01-23	28
101-0001-4	HD		39	Male
101-0002-2	HD		26	Male
101-0003-0	HD		37	Male
101-0004-8	HD		47	Female
101-0005-5	HD		27	Male
101-0006-3	HD		39	Male
101-0008-9	HD		56	Female
101-0009-7	HD		27	Male
101-0012-1	HD		32	Female
101-0014-7	HD		24	Male
101-0015-4	HD		25	Male
101-0021-2	HD		55	Male
101-0029-5	HD		19	Female
101-0030-3	HD		22	Female
101-0033-7	HD		48	Male
101-0036-0	HD		35	Male
101-0046-9	HD		24	Male
101-0055-0	HD		77	Male
101-0058-4	HD		22	Male
101-0059-2	HD		45	Female
101-0064-2	HD		23	Male
101-0067-5	HD		19	Male
101-0072-5	HD		49	Male
101-0074-1	HD		19	Male
101-0079-0	HD		19	Male
101-0082-4	HD		27	Male
101-0085-7	HD		34	Female
101-0088-1	HD		31	Male
101-0091-5	HD		19	Male
101-0098-0	HD		24	Male
101-0100-4	HD		24	Male
101-0105-3	HD		18	Male
101-0109-5	HD		20	Male
101-0115-2	HD		25	Male
101-0122-8	HD		19	Male
101-0129-3	HD		23	Female
101-0133-5	HD		24	Male
101-0136-8	HD		18	Male
101-0137-6	HD		19	Male
